# Supplementary material for: Fast, Sensitive and Specific Detection of Thailand orthohantavirus and Its Variants Using One-Step Real-Time Reverse-Transcription Polymerase Chain Reaction Assay
Source: Viruses. 2019 Aug 6;11(8):718. doi: 10.3390/v11080718 (PMC6722858; doi:10.3390/v11080718)
Supplement: Supplementary file 1 [file viruses-11-00718-s001.zip]

Archive with 2 entries (2 files):
- Viruses-526117_Figure S1.jpg
- Viruses-526117_Table S1-S2_proofedits_JMH.xlsx
