# Supplementary material for: Fast, Sensitive and Specific Detection of Thailand orthohantavirus and Its Variants Using One-Step Real-Time Reverse-Transcription Polymerase Chain Reaction Assay
Source: Viruses. 2019 Aug 6;11(8):718. doi: 10.3390/v11080718 (PMC6722858; doi:10.3390/v11080718)
Supplement: Supplementary file 1 [file viruses-11-00718-s001.zip › Viruses-526117_Table S1-S2_proofedits_JMH.xlsx]

## Sheet: Table S1
Protocol of nested RT-PCR by Klempa B et al. [10]
Step 1: RT-PCR using My Taq One-Step RT-PCR Kit (Bioline, London, UK)
Reagents	Volume unit (µl)	Final concentration
Nuclease Free water	14.5	-
2x MyTaq one step Mix	25	1X
RiboSafe Rnase Inhibitor	1	-
HAN-L-F1	2	400 nM
HAN-L-R1	2	400 nM
Reverse transcriptase	0.5	-
Total volume	45	-
45µl mix + 5µl RNA
RT-PCR program:
- 40 min for 45°C
- 1 min for 95°C
- (10 sec 95°C + 10 sec 46°C + 30 sec 72°C) x2
- (10 sec 95°C + 10 sec 44°C + 30 sec 72°C) x2
- (10 sec 95°C + 10 sec 42°C + 30 sec 72°C) x2
- (10 sec 95°C + 10 sec 40°C + 30 sec 72°C) x2
- (10 sec 95°C + 10 sec 38°C + 30 sec 72°C) x2
- (10 sec 95°C + 10 sec 42°C + 30 sec 72°C) x30
-10°C forever
Step 2: Nested PCR using My Taq DNA polymerase kit (Bioline, London, UK)
Reagents	Volume unit (µl)	Final concentration
Nuclease Free water	36.5	-
5x MyTaq reaction buffer	10	1X
HAN-L-F2	1	200 nM
HAN-L-R2	1	200 nM
MyTaq DNA Polymerase	0.5	-
Total volume	49	-
49µl mix + 1µl DNA
PCR program:
- 1 min for 95°C
- (15 sec 95°C + 30 sec 42°C + 10 sec 72°C) x35
- 10°C forever

## Sheet: Table S2
Protocol of real time RT-PCR for Thailand orthohantavirus detection using the SuperScript III Platinum One-Step qRT-PCR System Kit (Invitrogen, Thermo Fisher Scientific, Waltham, MA USA)
Reagents	Initial concentration	Final concentration	Volume unit (µl)
Nuclease Free water	-	-	4.55
Mix 2X	2X	1X	12.5
MgSO4	50 mM	1.5 mM	0.75
THAIV F S 46	10 µM	0.4 µM	1
THAIV R S 194	10 µM	0.4 µM	1
THAIV P S 94	10 µM	0.25 µM	0.6
Reverse / Taq polymerase	-	-	0.6
Total volume	-	-	21
21µl mix + 4µl
RT- PCR program:
- 50°C for 20 min
- 95°C for 10 min
- (15 sec 95°C + 30 sec 57°C) x45
